# Supplementary material for: Urbanization alters communities of flying arthropods in parks and gardens of a medium-sized city
Source: PeerJ. 2017 Sep 4;5:e3620. doi: 10.7717/peerj.3620 (PMC5590548; doi:10.7717/peerj.3620)
Supplement: Supplemental Information 2 — Raw dataset associated with the R code that was used to run all anova and regression analyses. [file peerj-05-3620-s002.csv]

Site	Lat	Long	Category	Class	Month	Distance.To.City.Center	Canopy.Cover	Tree.Count	Impervious.Surface	Soil.Moisture	Humidity	Number.Flowers	Purple.Flowers	Red.Flowers	Yellow.Flowers	White.Flowers	Blue.Flowers	Orange.Flowers	Pink.Flowers	Temperature	Bare.Ground	Herbaceous.Ground	Abundance	Araneae	Coleoptera	Diptera	Hemiptera	Hymenoptera	Lepidoptera	Odonate	Orthoptera	Thysanoptera	Diversity
1	41.699444	-83.58942	Park	Suburban	July	6727	17.94	0	41.2	74.75	45.5	19	19	0	0	0	0	0	0	82.5	20	72.5	28	0	1	7	3	9	0	0	0	8	1.4276416
2	41.547649	-83.670528	Park	Rural	July	16477	15.86	1	16.84	30	64.6	50	15	0	17	18	0	0	0	82.6	22.5	45	70	4	8	20	5	25	5	0	0	3	1.6491029
3	41.591447	-83.441106	Park	Rural	July	10774	0	0	16.24489796	221.5	56.1	47	1	0	2	42	2	0	0	80.2	7.5	82.5	48	2	7	13	1	19	0	0	0	6	1.4743905
4	41.684005	-83.496	Garden	Urban	July	4499	2.6	3	37.025	123.75	75	67	0	0	16	28	0	23	0	70.3	25	70	83	3	2	2	13	8	0	0	0	55	1.0880981
5	41.65716	-83.548829	Garden	Urban	July	1169	0	0	73.2972973	284.75	30.3	51	5	0	25	21	0	0	0	93.4	5	95	24	2	3	7	6	2	0	0	0	4	1.6786567
6	41.662816	-83.482894	Park	Urban	July	4490	27.82	3	20.23762376	153.25	62.5	202	199	0	0	3	0	0	0	86.3	0	72.5	31	1	8	0	1	20	1	0	0	0	0.9646266
7	41.705007	-83.476851	Park	Suburban	July	7573	0	1	46	259.25	57	15	2	0	6	6	0	0	0	81	35	55	32	6	4	4	7	7	0	0	0	4	1.7585849
8	41.680906	-83.523907	Park	Urban	July	3011	8.84	3	48.65811966	167	43	55	18	2	4	27	4	0	0	84.2	5	87.5	8	0	3	2	3	0	0	0	0	0	1.0821955
9	41.611451	-83.619488	Garden	Suburban	July	8562	6.24	3	47.69026549	228	66.2	53	8	0	22	16	0	7	0	84.4	20	72.5	33	0	5	8	2	16	1	0	0	1	1.3622519
10	41.711385	-83.746782	Park	Rural	July	18764	0	6	37.75	112.25	43.7	19	13	0	0	6	0	0	0	91.6	27.5	65	33	1	6	2	4	13	1	0	1	5	1.7063997
11	41.69856	-83.628498	Park	Suburban	July	9145	21.06	1	28.28301887	87.5	69.7	35	7	0	28	0	0	0	0	75.6	0	87.5	16	0	2	7	0	6	1	0	0	0	1.1626998
12	41.725392	-83.577941	Park	Suburban	July	8599	20.54	10	34.16949153	118	58.3	26	6	0	1	18	1	0	0	77.5	10	77.5	20	2	5	4	3	6	0	0	0	0	1.5444795
13	41.647158	-83.527011	Park	Urban	July	1126	33.8	3	59.28431373	188.5	31.5	86	77	0	0	9	0	0	0	93.2	12.5	87.5	30	1	2	3	5	17	1	0	0	1	1.3713991
14	41.617896	-83.793218	Garden	Rural	July	21884	20.54	4	5.625	46.5	50.3	84	13	0	33	35	0	3	0	89.1	7.5	82.5	47	2	10	10	4	9	3	0	0	9	1.8112316
15	41.629164	-83.807397	Park	Rural	July	21000	6.76	1	7.666666667	74	51	75	38	0	4	25	0	8	0	87.1	0	75	93	4	3	63	4	17	2	0	0	0	1.038464
16	41.641035	-83.512748	Garden	Urban	July	2425	5.2	1	59.95614035	282	35.1	66	9	0	39	6	0	6	6	86.6	17.5	55	41	5	9	8	4	8	0	0	0	7	1.7560154
17	41.669993	-83.584299	Garden	Urban	July	4419	1.04	0	40.10416667	426.25	32.6	81	9	0	44	17	0	0	11	91.2	2.5	97.5	30	0	6	2	4	18	0	0	0	0	1.0775734
18	41.584381	-83.541465	Garden	Suburban	July	7080	3.38	5	53.18918919	247	75	33	0	0	14	19	0	0	0	79	37.5	47.5	49	1	6	10	7	15	3	0	0	7	1.7502746
19	41.649747	-83.533112	Park	Urban	July	638	99	3	70.97333333	113.75	37.6	26	4	0	19	3	0	0	0	87.5	17.5	67.5	15	2	1	9	1	0	0	0	0	2	1.2048762
20	41.681981	-83.716667	Park	Rural	July	15394	8.32	0	20.87804878	39	45.1	21	7	0	3	8	0	3	0	100.1	30	60	27	0	13	7	0	7	0	0	0	0	1.0518708
21	41.623398	-83.703558	Park	Rural	July	14565	28.08	2	49.68627451	122.5	28.4	12	0	0	0	12	0	0	0	100.4	30	70	8	1	1	3	0	1	1	0	0	1	1.6674619
22	41.696055	-83.752405	Park	Rural	July	18863	0	0	32	201.75	46.2	70	14	0	33	23	0	0	0	91.1	2.5	70	37	0	1	1	4	16	1	0	0	14	1.2635287
23	41.607356	-83.656929	Garden	Rural	July	11345	2.08	0	36.93457944	126.5	60.2	61	4	0	45	12	0	0	0	75.1	0	92.5	26	1	4	5	5	9	0	0	0	2	1.6119091
24	41.63658	-83.654443	Garden	Suburban	July	9995	3.12	0	33.14285714	115	48.5	49	13	0	8	19	0	0	9	84.4	12.5	80	39	0	14	5	0	14	3	0	1	0	1.442461
25	41.659355	-83.620516	Garden	Suburban	July	7142	0	0	42.99137931	155.25	55.4	39	28	0	11	0	0	0	0	84.3	7.5	82.5	87	1	38	16	2	21	0	0	0	9	1.3890578
26	41.713295	-83.676012	Park	Rural	July	13393	0.52	3	61.79661017	62	58.1	6	1	0	0	5	0	0	0	78.1	20	77.5	25	1	3	4	2	14	0	0	0	1	1.3319114
27	41.681884	-83.572278	Park	Urban	July	4447	46.28	3	39.39655172	104.75	41.5	33	14	0	1	18	0	0	0	86.5	37.5	62.5	24	0	2	3	1	10	1	0	0	7	1.4559974
28	41.584065	-83.590436	Park	Suburban	July	9528	14.04	2	19.44827586	298.5	73	39	7	0	3	29	0	0	0	81	0	92.5	38	2	5	11	3	16	0	0	0	1	1.4410707
29	41.621142	-83.584585	Park	Suburban	July	5601	0	4	47.74117647	131	46.7	60	12	0	44	0	0	3	1	95	30	60	34	0	3	11	6	7	0	0	0	7	1.5361845
30	41.617878	-83.577984	Park	Suburban	July	5200	1.04	2	53.06034483	49.5	47.5	63	15	0	40	8	0	0	0	82.6	20	80	27	0	0	8	5	10	0	0	4	0	1.3234757
1	41.699444	-83.58942	Park	Suburban	August	6727	17.94	0	41.2	78.75	59.6	50	24	0	3	23	0	0	0	87.3	5	95	18	0	0	10	0	5	3	0	0	0	0.9809897
2	41.547649	-83.670528	Park	Rural	August	16477	15.86	1	16.84	325.091	78.9	52	6	0	27	16	0	0	3	77.5	38.75	52.5	65	1	12	14	11	19	1	0	0	7	1.6711835
3	41.591447	-83.441106	Park	Rural	August	10774	0	0	16.24489796	420.5	77.4	119	40	10	39	16	0	9	5	78.1	43.75	56.25	94	0	11	45	11	16	0	0	0	11	1.4072121
4	41.684005	-83.496	Garden	Urban	August	4499	2.6	3	37.025	139	52.3	53	0	0	12	2	0	39	0	82.7	20	80	16	0	1	14	1	0	0	0	0	0	0.4634136
5	41.65716	-83.548829	Garden	Urban	August	1169	0	0	73.2972973	378.75	60.3	29	4	2	19	4	0	0	0	75.7	10	90	17	0	2	8	1	3	2	0	0	1	1.4976864
6	41.662816	-83.482894	Park	Urban	August	4490	27.82	3	20.23762376	195.75	39.8	37	8	0	0	8	21	0	0	78.6	8.75	80	58	1	5	21	6	15	0	0	0	10	1.5366616
7	41.705007	-83.476851	Park	Suburban	August	7573	0	1	46	56.75	51.2	31	18	0	13	0	0	0	0	86.6	17.5	62.5	39	4	3	13	4	14	1	0	0	0	1.4923479
8	41.680906	-83.523907	Park	Urban	August	3011	8.84	3	48.65811966	115.75	43.2	92	1	5	17	39	25	1	4	91.6	17.5	72.5	15	0	2	4	2	7	0	0	0	0	1.2454411
9	41.611451	-83.619488	Garden	Suburban	August	8562	6.24	3	47.69026549	232.25	60.8	64	12	2	33	4	0	11	2	86.2	5	70	39	1	1	11	4	20	1	0	1	0	1.3087752
10	41.711385	-83.746782	Park	Rural	August	18764	0	6	37.75	206.25	33.9	47	0	0	9	38	0	0	0	96.5	30	70	34	1	0	11	4	16	0	0	0	2	1.2419564
11	41.69856	-83.628498	Park	Suburban	August	9145	21.06	1	28.28301887	80.25	70.2	57	6	0	43	8	0	0	0	82.5	7.5	80	15	0	1	7	1	2	4	0	0	0	1.3378607
12	41.725392	-83.577941	Park	Suburban	August	8599	20.54	10	34.16949153	61.5	72.3	18	4	0	1	7	6	0	0	82.4	0	87.5	46	1	0	15	4	25	0	0	0	0	1.0756452
13	41.647158	-83.527011	Park	Urban	August	1126	33.8	3	59.28431373	401.25	70.3	46	31	0	3	12	0	0	0	78.6	11.25	72.5	26	1	2	4	3	12	1	0	0	3	1.5910956
14	41.617896	-83.793218	Garden	Rural	August	21884	20.54	4	5.625	227	65.5	69	21	3	20	23	0	2	0	84.5	15	72.5	59	1	3	16	11	8	0	0	0	20	1.5252615
15	41.629164	-83.807397	Park	Rural	August	21000	6.76	1	7.666666667	163.25	74.5	92	22	0	35	35	0	0	0	84.5	5	95	77	2	4	49	1	12	3	0	0	6	1.2074945
16	41.641035	-83.512748	Garden	Urban	August	2425	5.2	1	59.95614035	259	64.5	111	13	13	38	23	0	8	16	82.4	20	80	55	1	7	18	4	11	2	0	0	12	1.6659648
17	41.669993	-83.584299	Garden	Urban	August	4419	1.04	0	40.10416667	536.25	42.4	89	6	0	32	11	0	11	29	86.1	15	85	32	1	4	17	1	6	0	0	0	3	1.3483547
18	41.584381	-83.541465	Garden	Suburban	August	7080	3.38	5	53.18918919	680	70.4	42	0	0	22	12	0	0	8	69.2	27.5	60	57	1	4	34	6	9	0	0	0	3	1.2489662
19	41.649747	-83.533112	Park	Urban	August	638	99	3	70.97333333	322.25	65.5	16	0	0	7	9	0	0	0	75.2	55	45	11	0	2	5	1	3	0	0	0	0	1.2406843
20	41.681981	-83.716667	Park	Rural	August	15394	8.32	0	20.87804878	58	51.1	60	16	0	19	25	0	0	0	89.1	22.5	67.5	68	0	23	27	2	11	4	1	0	0	1.3605036
21	41.623398	-83.703558	Park	Rural	August	14565	28.08	2	49.68627451	42.25	57.6	8	0	0	0	8	0	0	0	89.4	25	67.5	15	0	2	3	2	5	3	0	0	0	1.5472867
22	41.696055	-83.752405	Park	Rural	August	18863	0	0	32	103.5	50.3	145	30	0	60	55	0	0	0	89.5	5	87.5	26	0	3	6	4	10	1	0	0	2	1.5656459
23	41.607356	-83.656929	Garden	Rural	August	11345	2.08	0	36.93457944	279.5	74.9	41	10	0	22	9	0	0	0	78.4	22.5	77.5	51	1	6	15	3	21	3	0	0	2	1.5144874
24	41.63658	-83.654443	Garden	Suburban	August	9995	3.12	0	33.14285714	328.75	52.8	104	1	0	19	33	37	8	6	78.1	10	78.75	135	0	40	39	10	45	1	0	0	0	1.3144619
25	41.659355	-83.620516	Garden	Suburban	August	7142	0	0	42.99137931	117.5	67.2	44	16	0	13	8	0	7	0	86.1	15	85	40	0	6	24	4	2	2	0	0	2	1.2706817
26	41.713295	-83.676012	Park	Rural	August	13393	0.52	3	61.79661017	57.25	81.3	7	0	0	0	7	0	0	0	78.2	15	77.5	6	0	0	0	0	5	1	0	0	0	0.4505612
27	41.681884	-83.572278	Park	Urban	August	4447	46.28	3	39.39655172	79.5	43.2	40	6	0	5	11	18	0	0	80.7	20	77.5	21	0	1	4	0	3	0	0	0	13	1.035696
28	41.584065	-83.590436	Park	Suburban	August	9528	14.04	2	19.44827586	393	50.5	61	18	0	36	7	0	0	0	80.2	10	83.75	28	1	2	8	1	11	1	0	0	4	1.5484955
29	41.621142	-83.584585	Park	Suburban	August	5601	0	4	47.74117647	188.75	51.6	60	15	0	32	13	0	0	0	89.3	7.5	72.5	70	0	27	12	5	15	1	0	0	10	1.5270628
30	41.617878	-83.577984	Park	Suburban	August	5200	1.04	2	53.06034483	60	74.5	81	18	0	41	14	0	8	0	71.3	27.5	63.75	36	2	11	8	0	13	0	0	2	0	1.3854825
