# Supplementary material for: Urbanization alters communities of flying arthropods in parks and gardens of a medium-sized city
Source: PeerJ. 2017 Sep 4;5:e3620. doi: 10.7717/peerj.3620 (PMC5590548; doi:10.7717/peerj.3620)
Supplement: Supplemental Information 4 — The second file needed to run the NMDS analysis (orders). The file contains total counts of all individual flying arthropods. [file peerj-05-3620-s004.csv]

Araneae	Coleoptera	Diptera	Hemiptera	Hymenoptera	Lepidoptera	Odonate	Orthoptera	Thysanoptera
0	1	17	3	14	3	0	0	8
5	20	34	16	44	6	0	0	10
2	18	58	12	35	0	0	0	17
3	3	16	14	8	0	0	0	55
2	5	15	7	5	2	0	0	5
2	13	21	7	35	1	0	0	10
10	7	17	11	21	1	0	0	4
0	5	6	5	7	0	0	0	0
1	6	19	6	36	2	0	1	1
2	6	13	8	29	1	0	1	7
0	3	14	1	8	5	0	0	0
3	5	19	7	31	0	0	0	0
2	4	7	8	29	2	0	0	4
3	13	26	15	17	3	0	0	29
6	7	112	5	29	5	0	0	6
6	16	26	8	19	2	0	0	19
1	10	19	5	24	0	0	0	3
2	10	44	13	24	3	0	0	10
2	3	14	2	3	0	0	0	2
0	36	34	2	18	4	1	0	0
1	3	6	2	6	4	0	0	1
0	4	7	8	26	2	0	0	16
2	10	20	8	30	3	0	0	4
0	54	44	10	59	4	0	1	0
1	44	40	6	23	2	0	0	11
1	3	4	2	19	1	0	0	1
0	3	7	1	13	1	0	0	20
3	7	19	4	27	1	0	0	5
0	30	23	11	22	1	0	0	17
2	11	16	5	23	0	0	6	0
